# Supplementary material for: Triatoma rubrofasciata as a potential vector for bartonellosis
Source: Emerg Microbes Infect. 2025 Apr 15;14(1):2494291. doi: 10.1080/22221751.2025.2494291 (PMC12051607; doi:10.1080/22221751.2025.2494291)
Supplement: Supplementary Table S1.xlsx [file TEMI_A_2494291_SM2275.xlsx]

## Sheet: Sheet1
Genes	Primer name	Primer Information	Annealing temperature	Length	References
gltA	BhCS.781p / BhCS.1137n	BhCS781 (5’-GGGGACCAGCTCATGGTGG-3’), and BhCS1137 (5’-AATGCAAAAAGAACAGTAAACA-3’)	annealing at 55°C	379bp	Norman AF et al.1995
ITS	Ba325s / Ba1100as	Ba325s (5’-CTTCAGATGATGATCCCAAGCCTTCTGGCG-3’), and Ba1100as (5’-GAACCGACGACCCCCTGCTTGCAAAGC-3’)	annealing at 58°C	580 bp	Böge I et al.2021
rpoB	rpoBF / rpoBR	rpoB-F (5’-CGCATTGGCTTACTTCGTATG-3’) and rpoB-R (5’-GTAGACTGATTAGAACGCTG-3’).	annealing at 55°C	850 bp	Bai Y et al.2015
ribC	BARTON-1 / BARTON-2	BARTON-1 (5’-TAACCGATATTGGTTGTGTTGAAG-3’) and BARTON-2 (5’-TAAAGCTAGAAAGTCTGGCAACATAACG-3’).	Iannealing at 51°C	540bp	Johnson G et al.2003
nuoG	nuoGF / nuoGR	nuoGF (5’-GGCGTGATTGTTCTCGTTA-3’) and nuoGR (5’-CACGACCACGGCTATCAAT-3’).	annealing at 53°C	346bp	Colborn JM et al.2010
