# Supplementary material for: Triatoma rubrofasciata as a potential vector for bartonellosis
Source: Emerg Microbes Infect. 2025 Apr 15;14(1):2494291. doi: 10.1080/22221751.2025.2494291 (PMC12051607; doi:10.1080/22221751.2025.2494291)
Supplement: Supplementary Table S3.xlsx [file TEMI_A_2494291_SM2274.xlsx]

## Sheet: triatomines
Posotive NO.	ITS	gltA	rpoB	nuoG	Discovery Location	male/female	Discovery Site	Stages	Bartonella species	Length	GenBank (ITS) blast results	Length	GenBank (gltA) blast results	Length	GenBank (rpoB) blast results	Length	GenBank (nuoG) blast results
GxTrBa-1	√	×	×	√	Chongzuo, Jiangzhou	female	intestinal contents	adult	Bartonella rochalimae	572bp	Bartonella rochalimae (DQ683199.1) 98.55% (FN645466.1) 98.55%					338bp	Bartonella rochalimae (OR187499.1) 96.55%
GxTrBa-2	√	√	×		Beihai, Hepu	female	intestinal contents	adult	Bartonella rochalimae	566bp	Bartonella rochalimae (DQ683199.1) 98.55% (FN645466.1) 97.88%	480bp	Bartonella rochalimae (OQ834668.1) 99.69%
GxTrBa-3	√	√	√	√	Chongzuo, Jiangzhou	female	intestinal contents	adult	Bartonella tribocorum/ Bartonella rochalimae	564bp	Bartonella rochalimae (DQ683199.1) 98.73% (FN645466.1) 98.23%	347bp	Bartonella tribocorum (HG969192.1) 98.85% (OR117609.1) 98.83%	867bp	Bartonella rochalimae (DQ676485.1) 97.20% (FN645459.1) 96.72%	333bp	Bartonella tribocorum (HG969192.1) 96.99%
GxTrBa-4	√	×	×	√	Beihai, Hepu	male	intestinal contents	adult	Bartonella rochalimae	547bp	Bartonella rochalimae (DQ683199.1) 98.71% (FN645466.1) 98.71%					342bp	Bartonella rochalimae (OR187499.1) 96.76%
GxTrBa-5	√	×	√		Chongzuo, Jiangzhou	female	intestinal contents	adult	Bartonella queenslandensis	603bp	Bartonella queenslandensis (EU111769.1) 96.10% (EU111767.1) 95.58%			849bp	Bartonella queenslandensis (MF105878.1) 99.74%
GxTrBa-6	√	√	×		Chongzuo, Jiangzhou	male	intestinal contents	adult	Bartonella queenslandensis	572bp	Bartonella queenslandensis (EU111769.1) 96.59% (EU111767.1) 97.31%	615bp	Bartonella queenslandensis (MH748120.1) 97.39%
GxTrBa-7	√	×	√		Chongzuo, Jiangzhou	female	intestinal contents/heads	adult	Bartonella queenslandensis	575bp	Bartonella queenslandensis (MZ570397.1) 97.38%			811bp	Bartonella queenslandensis (MF105878.1) 97.82%
GxTrBa-8	√	√	×		Chongzuo, Jiangzhou	female	Gut Contents	adult	Bartonella coopersplainsensis	590bp	Bartonella coopersplainsensis (MK562490) 95.71% (MK562489) 95.71%	352bp	Bartonella coopersplainsensis (EU111803.1) 98.09%
GxTrBa-9	√	√	√		Chongzuo, Ningming		intestinal contents/heads	third instar	Bartonella elizabethae	447bp	Bartonella elizabethae (LR746190.1) 97.22%	378bp	Bartonella elizabethae (JX158351.1) 97.18%	867bp	Bartonella elizabethae (JX158367.1) 100%
GxTrBa-10	√	√	×		Nanning, Xixiangtang		intestinal contents/heads	fourth instar	Bartonella rochalimae	655bp	Bartonella rochalimae (DQ683199.1) 99.09% (FN645466.1) 98.92%	355bp	Bartonella rochalimae (OQ436435.1) 98.82%
GxTrBa-11	√	×	×	√	Nanning, Xixiangtang		intestinal contents	fifth instar	Bartonella rochalimae	645bp	Bartonella rochalimae (DQ683199.1) 96.91% (FN645466.1) 96.45%					341bp	Bartonella rochalimae (OR187499.1) 96.73%
GxTrBa-12	√	√	×		Nanning, Xixiangtang		intestinal contents/heads	fifth instar	Bartonella rochalimae	564bp	Bartonella rochalimae (DQ683199.1) 98.36% (FN645466.1) 97.87%	388bp	Bartonella rochalimae (OQ436435.1) 97.21%
GxTrBa-13	√	√	√	√	Nanning, Xingning		intestinal contents	fifth instar	Bartonella rochalimae/ Bartonella tribocorum	565bp	Bartonella rochalimae (DQ683199.1) 95.34% (FN645466.1) 94.31%	359bp	Bartonella tribocorum (HG969192.1) 99.72% (OR117609.1) 99.72%	863bp	Bartonella tribocorum (MF105917.1) 100%	333bp	Bartonella rochalimae (OR187499.1) 95.81%
GxTrBa-14	√	√	×		Nanning, Xingning	female	intestinal contents	adult	Bartonella rochalimae	567bp	Bartonella rochalimae (DQ683199.1) 98.73% (FN645466.1) 98.58%	356bp	Bartonella rochalimae (OQ436435.1) 99.71%
GxTrBa-15	√	√	×		Yulin, Bobai		intestinal contents	fifth instar	Bartonella rochalimae	558bp	Bartonella rochalimae (DQ676487) 99.08% (FN645466.1) 98.91%	355bp	Bartonella rochalimae (OQ436435.1) 98.82%
GxTrBa-16	√	√	×		Nanning, Xingning		intestinal contents	fifth instar	Bartonella silvatica	562bp	Bartonella silvatica (AB498008) 94.67%	338bp	Bartonella silvatica (AB242287.1) 93.77%
GxTrBa-17	√	√	×		Yulin, Bobai		intestinal contents	fifth instar	Bartonella silvatica	562bp	Bartonella silvatica (AB498008) 94.47%	354bp	Bartonella silvatica (AB242287.1) 93.46%
GxTrBa-18	√	√	×		Yulin, Bobai		intestinal contents/heads	fifth instar	Bartonella silvatica	555bp	Bartonella silvatica (AB498008) 94.41%	355bp	Bartonella silvatica (AB242287.1) 93.46%
GxTrBa-19	×	√	√		Yulin, Bobai	female	intestinal contents	adult	Bartonella queenslandensis			351bp	Bartonella queenslandensis (MH748120.1) 98.24%	867bp	Bartonella queenslandensis (EU111790.1) 98.42%
GxTrBa-20	√	×	√		Yulin, Xingye		intestinal contents	fifth instar	Bartonella rochalimae	568bp	Bartonella rochalimae (DQ683199.1) 99.27% (FN645466.1) 99.27%			862bp	Bartonella rochalimae (DQ683198.1) 99.26% (FN645459.1) 99.18%
GxTrBa-21	√	√	×		Nanning, Xixiangtang		intestinal contents	fourth instar	Bartonella queenslandensis	574bp	Bartonella queenslandensis (EU111767.1) 96.99%	352bp	Bartonella queenslandensis (MH748120.1) 97.95%
GxTrBa-22	√	√	×		Nanning, Xixiangtang	female	intestinal contents	fifth instar	B. queenslandensis	575bp	Bartonella queenslandensis (EU111767.1) 96.14%	358bp	Bartonella queenslandensis (MH748120.1) 97.95%
HnTrBa-1	√	×	√		Hainan，Lingao	male	intestinal contents	adult	Bartonella rochalimae	567bp	Bartonella rochalimae (DQ683199.1) 98.54% (KX169194.1) 98.03%			842bp	Bartonella rochalimae (DQ683198.1) 98.65% (FN645459.1) 99.05%
HnTrBa-2	√	×	√		Hainan，Lingao	female	intestinal contents	adult	Bartonella rochalimae	567bp	Bartonella rochalimae (DQ683199.1) 99.45% (KX169194.1) 98.73%			872bp	Bartonella rochalimae (DQ683198.1) 99.26% (FN645459.1) 98.84%
HnTrBa-3	√	×	√		Hainan，Lingao	female	intestinal contents	adult	Bartonella elizabethae	575bp	Bartonella elizabethae (LR746190.1) 98.91%			877bp	Bartonella elizabethae (JX158366.1) 96.06% (LR134527.1) 96.01%
	Note:“√”PCR positive, "×" PCR negative

## Sheet: fleas
Posotive NO.	ITS	gltA	rpoB	nuoG	ribC	source	Bartonella species	Length	GenBank (ITS) blast result	Length	GenBank (gltA) blast result	Length	GenBank (rpoB) blast result	Length	GenBank (nuoG) blast result	Length	GenBank (ribC) blast result
GxCfBa-1	√	√	√			dog	Bartonella rochalimae	550bp	Bartonella rochalimae (DQ676491.1)100%	356bp	Bartonella rochalimae (OQ436435.1)100%	826bp	Bartonella rochalimae (DQ676485.1)99.62%
GxCfBa-2	√	√	√			cat	Bartonella henselae	572bp	Bartonella henselae (CP072898.1) 99.81%	360bp	Bartonella henselae (MN107415.1)100%	851bp	Bartonella henselae (CP020742.1)99.88%
GxCfBa-3	√	√	√	√	√	dog	Bartonella clarridgeiae /Bartonella henselae	556bp	Bartonella clarridgeiae (CP116497.1) 98.92%	355bp	Bartonella clarridgeiae(MH019300.1) 97.94%	868bp	Bartonella henselae (CP072898.1)99.65%	327bp	Bartonella henselae (CP020742.1)99.06%	541bp	Bartonella clarridgeiae (MT353687.1) 98.14%
GxCfBa-4	√	√	√	√	√	cat	Bartonella clarridgeiae /Bartonella henselae	542bp	Bartonella clarridgeiae (OK624793.1) 99.44%	353bp	Bartonella clarridgeiae(MH019300.1) 96.48%	853bp	Bartonella henselae (CP072898.1)99.88%	329bp	Bartonella henselae (CP020742.1)99.07%	544bp	Bartonella clarridgeiae (MT353687.1) 99.63%
GxCfBa-5	√	√	√			cat	Bartonella clarridgeiae /Bartonella henselae	545bp	Bartonella clarridgeiae (OK624793.1) 99.44%	351bp	Bartonella clarridgeiae(MH019300.1) 95.54%	852bp	Bartonella henselae (CP072898.1)99.88%
GxCfBa-6	√	√	√			cat	Bartonella clarridgeiae /Bartonella henselae	556bp	Bartonella clarridgeiae (CP116497.1) 99.10%	352bp	Bartonella clarridgeiae(MH019300.1) 98.82%	855bp	Bartonella henselae (CP072898.1)99.88%
GxCfBa-7	√	√	√			cat	Bartonella clarridgeiae /Bartonella henselae	536bp	Bartonella clarridgeiae (CP116497.1) 99.44%	354bp	Bartonella clarridgeiae(MH019300.1) 97.31%	857bp	Bartonella henselae (CP072898.1)99.88%
GxCfBa-8	√	√	√			cat	Bartonella clarridgeiae /Bartonella henselae	528bp	Bartonella clarridgeiae (CP116497.1) 97.82%	351bp	Bartonella clarridgeiae(MH019300.1) 96.47%	851bp	Bartonella henselae (CP072898.1)99.76%
GxCfBa-9	√	√	√			cat	Bartonella clarridgeiae /Bartonella henselae	532bp	Bartonella clarridgeiae (OK624793.1) 99.81%	352bp	Bartonella clarridgeiae(MH019300.1) 99.12%	853bp	Bartonella henselae (CP072898.1)99.88%
GxCfBa-10	√	√	√			cat	Bartonella clarridgeiae /Bartonella henselae	558bp	Bartonella clarridgeiae (OK624793.1) 99.09%	355bp	Bartonella clarridgeiae(MH019300.1) 98.53%	853bp	Bartonella henselae (CP072898.1)99.88%
GxCfBa-11	√	√	√			cat	Bartonella clarridgeiae /Bartonella henselae	544bp	Bartonella clarridgeiae (CP116497.1) 95.82%	349bp	Bartonella henselae (MN107415.1)96.48%	850bp	Bartonella henselae (CP072898.1)99.76%
GxCfBa-12	√	√	√			cat	Bartonella clarridgeiae /Bartonella henselae	536bp	Bartonella clarridgeiae (OK624793.1) 95.24%	354bp	Bartonella clarridgeiae(MH019300.1) 99.41%	852bp	Bartonella henselae (CP072898.1)99.76%
GxCfBa-13	√	√	√			cat	Bartonella clarridgeiae /Bartonella henselae	545bp	Bartonella clarridgeiae (CP116497.1) 96.22%	353bp	Bartonella henselae (MN107415.1)99.12%	854bp	Bartonella henselae (CP072898.1)99.64%
GxCfBa-14	√	√	√			cat	Bartonella clarridgeiae /Bartonella henselae	532bp	Bartonella clarridgeiae (CP116497.1) 97.22%	355bp	Bartonella clarridgeiae(MH019300.1) 99.41%	855bp	Bartonella henselae (CP072898.1)99.88%
GxCfBa-15	√	√	√	√	√	dog	Bartonella clarridgeiae /Bartonella henselae	546bp	Bartonella clarridgeiae (CP116497.1) 97.90%	355bp	Bartonella henselae (MN107415.1)99.12%	854bp	Bartonella henselae (CP072898.1)99.53%	326bp	Bartonella henselae (CP020742.1)99.37%	542bp	Bartonella clarridgeiae (MT353687.1) 98.13%
GxCfBa-16	√	√	√			cat	Bartonella clarridgeiae /Bartonella henselae	532bp	Bartonella clarridgeiae (OK624793.1) 98.00%	359bp	Bartonella clarridgeiae(MH019300.1) 97.65%	843bp	Bartonella henselae (CP072898.1)99.64%
GxCfBa-17	√	√	√			cat	Bartonella clarridgeiae /Bartonella henselae	532bp	Bartonella clarridgeiae (MK043080.1) 95.67%	347bp	Bartonella clarridgeiae(MH019300.1) 99.41%	856bp	Bartonella henselae (CP072898.1)99.88%
GxCfBa-18	√	√	√			cat	Bartonella clarridgeiae /Bartonella henselae	536bp	Bartonella clarridgeiae (OK624793.1) 97.44%	363bp	Bartonella clarridgeiae(MH019296.1) 97.55%	850bp	Bartonella henselae (CP072898.1)99.53%
GxCfBa-19	√	√	√			cat	Bartonella clarridgeiae /Bartonella henselae	531bp	Bartonella clarridgeiae (CP116497.1) 98.10%	356bp	Bartonella clarridgeiae(MH019300.1) 97.91%	852bp	Bartonella henselae (CP072898.1)99.88%
GxCfBa-20	√	√	√			cat	Bartonella clarridgeiae /Bartonella henselae	555bp	Bartonella clarridgeiae (CP116497.1) 97.98%	359bp	Bartonella clarridgeiae(MH019300.1) 97.43%	854bp	Bartonella henselae (CP072898.1)99.64%
GxCfBa-21	√	√	√			cat	Bartonella clarridgeiae /Bartonella henselae	561bp	Bartonella clarridgeiae (OK624793.1) 98.51%	354bp	Bartonella clarridgeiae(MH019300.1) 97.15%	857bp	Bartonella henselae (CP072898.1)99.88%
GxCfBa-22	√	√	√			cat	Bartonella clarridgeiae /Bartonella henselae	569bp	Bartonella clarridgeiae (OK624793.1) 97.65%	384bp	Bartonella henselae (MN107415.1)95.82%	867bp	Bartonella henselae (CP072897.1)99.42%
GxCfBa-23	√	√	√			cat	Bartonella clarridgeiae /Bartonella henselae	543bp	Bartonella clarridgeiae (CP116497.1) 99.43%	351bp	Bartonella henselae (MN107415.1)98.82%	849bp	Bartonella henselae (CP072898.1)99.88%
GxCfBa-24	√	√	√			cat	Bartonella clarridgeiae /Bartonella henselae	537bp	Bartonella clarridgeiae (CP116497.1) 98.50%	354bp	Bartonella clarridgeiae(MH019300.1) 98.54%	840bp	Bartonella henselae (CP072898.1)99.64%
GxCfBa-25	√	√	√			cat	Bartonella clarridgeiae /Bartonella henselae	539bp	Bartonella clarridgeiae (OK624793.1) 97.96%	349bp	Bartonella clarridgeiae(MH019300.1) 99.42%	852bp	Bartonella henselae (CP020742.1)99.88%
GxCfBa-26	√	√	√			cat	Bartonella clarridgeiae /Bartonella henselae	542bp	Bartonella clarridgeiae (OK624793.1) 98.11%	350bp	Bartonella henselae (MN107415.1)97.09%	855bp	Bartonella henselae (CP020742.1)99.88%
	Note:“√”PCR positive, "×" PCR negative

## Sheet: rats
Posotive NO.	ITS	gltA	Discovery Location	Bartonella species	length	GenBank (ITS) blast result	length	GenBank (gltA) blast result	Detected sites
GxRaBa-1	√		Hechi, Yizhou	Bartonella queenslandensis	584bp	Bartonella queenslandensis (MZ570397) 95.75%			spleen, kidney
GxRaBa-2		√	Hechi, Yizhou	Bartonella queenslandensis			354bp	Bartonella queenslandensis (MH748120.1) 98.24%,	spleen, kidney
GxRaBa-3	√		Hechi, Yizhou	Bartonella queenslandensis	580bp	Bartonella queenslandensis (MZ570397) 96.12%			spleen, kidney
GxRaBa-4	√	√	Hechi, Yizhou	Bartonella queenslandensis	580bp	Bartonella queenslandensis (MZ570397) 96.86%	352bp	Bartonella queenslandensis (MH748120.1) 97.65%,	spleen, kidney
GxRaBa-5		√	Hechi, Yizhou	Bartonella queenslandensis			359bp	Bartonella queenslandensis (MH748120.1) 98.24%,	spleen, kidney
GxRaBa-6		√	Hechi, Yizhou	Bartonella queenslandensis			354bp	Bartonella queenslandensis (MH748120.1) 98.23%,	spleen
GxRaBa-7	√		Hechi, Yizhou	Bartonella silvatica	569bp	Bartonella silvatica (AB498008) 92.09%			spleen, kidney
	Note:“√”PCR positive, "×" PCR negative

## Sheet: ticks
Posotive NO.	gltA	Discovery Location	Bartonella species	length	GenBank (gltA) blast result
GxPcBa-1	√	Liuzhou, Rongshui	Bartonella queenslandensis	358bp	Bartonella queenslandensis (MH748120.1) 97.64%,
GxPcBa-2	√	Liuzhou, Rongshui	Bartonella queenslandensis	353bp	Bartonella queenslandensis (MH748120.1) 98.22%,
GxPcBa-3	√	Liuzhou, Rongshui	Bartonella queenslandensis	595bp	Bartonella queenslandensis (MH748120.1) 97.94%,
GxPcBa-4	√	Hechi, Duan	Uncultured Bartonella sp.	353bp	Uncultured Bartonella sp. (KX000252.1) 99.03%,
GxPcBa-5	√	Hechi, Duan	Uncultured Bartonella sp.	356bp	Uncultured Bartonella sp. (KX000252.1) 98.04%,
	Note:“√”PCR positive, "×" PCR negative
