# Supplementary material for: Triatoma rubrofasciata as a potential vector for bartonellosis
Source: Emerg Microbes Infect. 2025 Apr 15;14(1):2494291. doi: 10.1080/22221751.2025.2494291 (PMC12051607; doi:10.1080/22221751.2025.2494291)
Supplement: Supplementary Table S2.xlsx [file TEMI_A_2494291_SM2273.xlsx]

## Sheet: Sheet1
Species	Strain	Host	Country	gltA	ITS
Bartonella alsatica	IBS 382	Oryctolagus cuniculus	France	AF204273.1
		flea	France		HM060955.1
Bartonella bacilliformis	EC01	Homo sapiens	Ecuador	DQ179109.1	DQ179107.1
Bartonella bovis	isolate 37MI	cattle	Italy	DQ394081.1
	isolate TC36	Ixodes ricinus	Norway	MN094884.1
	ST33	Bison bonasus	Lithuania		OP888096.1
Bartonella clarridgeiae	Kyoto19-2	Felis catus	Japan	AB674237.1
	H143140023	Homo sapiens	Ireland	MG384320.1
	isolate B204	cat flea	Spain	MT459994.1
	isolate 21-234/Ch- cat flea	cat flea	China		MZ323354.1
	isolate 14-120/Philip-cat 51	cat	China		MZ323355.1
Bartonella coopersplainsensis	2015-387	Apodemus agrarius	Lithuania		MH547343.1
	AUST/NH20	rat	Australia	EU111803.1	EU111770.1
	63A	Stephanocircus pectinipes	Australia		HQ444157.1
	Bc43741	Rattus rattus	USA	MG027928.1
	L1080	louse	Thailand	KT324562.1
Bartonella elizabethae	ApoSilv-B29909	Apodemus sylvaticus	Georgia		JF766266.1
	THSKR-008	Rodentia	Thailand	JX158351.1
	45-00311	Homo sapiens	Thailand	GQ225710.1
	isolate KK5	dog	Thailand	FJ946849.1
	CBB4	Ctenophthalmus baeticus boisseauorum	Spain		LR746182.1
	NF12	Nosopsyllus fasciatus	France		LR746174.1
Bartonella grahamii	N14.1-82	Microtus arvalis	Lithuania		MH547347.1
	CL01QHWL	Cricetulus longicaudatus	China	MT815286.1
	isolate MP1	Microtus pennsylvanicus	USA	MK984788.1
	patient09DM00436	Homo sapiens	France	KC633099.1
	KWDTBa1	tick	South Korea		JQ086320.1
	LE1	Haemadipsa rjukjuana	South Korea		KX270011.1
Bartonella henselae	SC443	Lynx rufus	USA	KF466249.2	KF466255.2
	BR_LHR	Homo sapiens	Brazil	KT945243.1	KU291316.1
	isolate B201	cat flea	Spain	MT459995.1
	isolate RB12070	Raccoon dog	South Korea		KY464065.1
Bartonella krasnovii	D5	Synosternus cleopatrae	Israel		MH619450.1
Bartonella melophagi	K-2C	sheep ked		AY724768.1
	isolate B1	Bovicola ovis	Mexico	OQ924085.1
	368	Homo sapiens	USA		JF834886.1
Bartonella queenslandensis	AUST/NH12	rat	Australia	EU111798.1	EU111765.1
	SD-13	Niviventer confucianus	China	MH748120.1
	Bq777	Rattus norvegicus	USA	MG027925.1
	FJLC134		China	MW752023.1
	THSKR-010	Rodentia	Thailand	JX158357.1
	isolate BR025	Rattus rattus female	Australia		MW633077.1
	isolate KL01	Rattus fuscipes	Australia		MZ570397.1
Bartonella quintana	isolate NAN078	Homo sapiens	Thailand	MK660540.1
	isolate BK6	dog	Thailand	FJ946845.1
	isolate PHYUCBqui001	Pediculus humanus capitis	Mexico	OM108475.1
	isolate 161	Homo sapiens	Colombia		KY605045.1
	isolate BL012	Pediculus humanus	Ethiopia		OR504472.1
	ND1	Homo sapiens	USA		DQ648598.1
Bartonella rattaustraliani	isolate LR3	Rattus rattus	Australia		MZ570392.1
Bartonella rattimassiliensis	isolate THCTIR99	Rattus rattus	Thailand	MF105820.1
Bartonella rochalimae	isolate Humboldt 131	dog	USA	DQ676484.1	DQ676487.1
	isolate BMGH	Homo sapiens	Peru	DQ683195.1	DQ683199.1
	isolate SM318006	dog	USA		DQ676491.1
	isolate 02	Frontopsylla elatoides elatoides	China	PP466317.1
	isolate 1	red fox	China	OQ834668.1
	isolate 18065	Pulex sp.	Chile	OQ436435.1
	CQ_65	dog	Iran		MK775286.1
	isolate FU326	Vulpes vulpes	Austria		KY693673.1
	SS30rsp	Mephitis mephitis	Mexico		KX169194.1
		dog	Peru		HQ185696.1
Bartonella silvatica	Fuji 23-1	wild rodent	Japan	AB242287.1	AB498008.1
Bartonella tamiae	Th239	Homo sapiens	Thailand	DQ395177.1	DQ395180.1
Bartonella taylorii	isolate Turkey/Igneada/K44/Aa/2009	Apodemus agrarius	Turkey	MH932643.1
	CCT26	Ctenophthalmus congener truncus	Japan	AB469819.1
	H94	Ixodes hexagonus	Germany		MH477608.1
Bartonella tribocorum	THSKR-020	Rodentia	Thailand	JX158363.1
	isolate GXS8	Rattus andamanensis	China	OR117607.1
	ApoSilv-B29907	Apodemus sylvaticus	Georgia		JF766267.1
	SD-15	Rattus norvegicus	China	MH748122.1
	IBS506		France		AF312505
Bartonella vinsonii subsp. arupensis	isolate MP3	Microtus pennsylvanicus	USA	MK984791.1
Bartonella vinsonii subsp. berkhofii	isolate BarVinUnaDog2	dog	Mexico	MH917711.1
	isolate BB-214	Rattus norvegicus	Canada		MT935659.1
Bartonella washoensis subsp. cynomysii	CL14237co	Cynomys lucavana	USA	DQ834440.1
Bartonella washoensis	12-20	Ceratophyllus sciurorum	Lithuania		MH547356.1
Uncultured Bartonella sp.	isolate T-ZM62	ticks	China	KX000252.1
